# Supplementary material for: Small extracellular vesicles in plasma reveal molecular effects of modified Mediterranean-ketogenic diet in participants with mild cognitive impairment
Source: Brain Commun. 2022 Oct 19;4(6):fcac262. doi: 10.1093/braincomms/fcac262 (PMC9629368; doi:10.1093/braincomms/fcac262)
Supplement: fcac262_Supplementary_Data [file fcac262_supplementary_data.zip]

Archive with 2 entries (2 files):
- Supplementary_Figures.pdf
- Supplementary_Tables.pdf
